# Supplementary material for: Amide conjugates of the jasmonate precursor cis-(+)-12-oxo-phytodienoic acid regulate its homeostasis during plant stress responses
Source: Plant Physiol. 2024 Nov 28;197(1):kiae636. doi: 10.1093/plphys/kiae636 (PMC11663710; doi:10.1093/plphys/kiae636)
Supplement: kiae636_Supplementary_Data [file kiae636_supplementary_data.zip]

Archive with 4 entries (4 files):
- pp.02186.2024-s07.pdf
- Supplemental_Dataset_S1.xlsx
- Supplementary Figures 16 Supplementary Tables 14.pdf
- Supplementary Note S1.pdf
