# Supplementary material for: Amide conjugates of the jasmonate precursor cis-(+)-12-oxo-phytodienoic acid regulate its homeostasis during plant stress responses
Source: Plant Physiol. 2024 Nov 28;197(1):kiae636. doi: 10.1093/plphys/kiae636 (PMC11663710; doi:10.1093/plphys/kiae636)
Supplement: kiae636_Supplementary_Data [file kiae636_supplementary_data.zip › Supplemental_Dataset_S1.xlsx]

## Sheet: GH3s + cis-(±)-OPDA
		Supplementary Dataset S1 Raw mass spectrometry data of (±)-OPDA-aa and (±)-JA-aa with recombinant GH3 enzymes, and cis-(±)-OPDA and IAA with recombinant ILR1/ILL enzymes from the bacterial assay.
			(±)-OPDA-aa level (pmol/ml, mean ± SD, n= 3)
Species	GH3	Sample	(±)-OPDA-Glu				(±)-OPDA-Ala				(±)-OPDA-Asp				(±)-OPDA-Val				(±)-OPDA-Trp				(±)-OPDA-Ile				(±)-OPDA-Phe
Arabidopsis	GH3.1	mock	<LOD	<LOD			<LOD	<LOD			<LOD	<LOD			<LOD	<LOD			<LOD	<LOD			<LOD	<LOD			<LOD	<LOD
			<LOD				<LOD				<LOD				<LOD				<LOD				<LOD				<LOD
			<LOD				<LOD				<LOD				<LOD				<LOD				<LOD				<LOD
		0.1 mM cis-(±)-OPDA	0.00572761	0.0052411	±	0.000922553	0.000677136	0.000654665	±	0.00011619	40.6263	39.6351	±	6.78948	0.00625967	0.00605458	±	0.00114441	0.468231	0.453967	±	0.0445149	0.00948751	0.0113175	±	0.00245266	0.0624864	0.0589904	±	0.0126006
			0.00417712				0.000528881				32.4046				0.00482149				0.404068				0.0103607				0.0450109
			0.00581857				0.000757979				45.8746				0.00708257				0.489601				0.0141044				0.0694739
	GH3.2	mock	<LOD	<LOD			<LOD	<LOD			<LOD	<LOD			<LOD	<LOD			<LOD	<LOD			<LOD	<LOD			<LOD	<LOD
			<LOD				<LOD				<LOD				<LOD				<LOD				<LOD				<LOD
			<LOD				<LOD				<LOD				<LOD				<LOD				<LOD				<LOD
		0.1 mM cis-(±)-OPDA	0.0883536	0.081867	±	0.0105271	0.0264057	0.0248678	±	0.0040915	6.65064	6.81703	±	0.621267	0.0271407	0.0295408	±	0.00248247	0.278313	0.297662	±	0.0169416	0.0248856	0.0243278	±	0.0024113	0.0553769	0.0545915	±	0.00396243
			0.0875266				0.0279676				7.50455				0.0320982				0.304844				0.0264113				0.0581024
			0.0697206				0.0202302				6.2959				0.0293834				0.30983				0.0216865				0.0502952
	GH3.3	mock	<LOD	<LOD			<LOD	<LOD			<LOD	<LOD			<LOD	<LOD			<LOD	<LOD			<LOD	<LOD			<LOD	<LOD
			<LOD				<LOD				<LOD				<LOD				<LOD				<LOD				<LOD
			<LOD				<LOD				<LOD				<LOD				<LOD				<LOD				<LOD
		0.1 mM cis-(±)-OPDA	0.482668	0.447946	±	0.0300701	0.0357356	0.0314198	±	0.00376665	24.1678	23.3333	±	1.9938	0.0225124	0.0206087	±	0.00198202	0.628388	0.607987	±	0.0588257	0.0458575	0.0424628	±	0.00351684	0.117458	0.113473	±	0.00549601
			0.430478				0.028795				21.0578				0.0207571				0.653896				0.0426955				0.115758
			0.430692				0.0297288				24.7743				0.0185567				0.541677				0.0388354				0.107203
	GH3.4	mock	<LOD	<LOD			<LOD	<LOD			<LOD	<LOD			<LOD	<LOD			<LOD	<LOD			<LOD	<LOD			<LOD	<LOD
			<LOD				<LOD				<LOD				<LOD				<LOD				<LOD				<LOD
			<LOD				<LOD				<LOD				<LOD				<LOD				<LOD				<LOD
		mock	0.03912	0.0388926	±	0.00288486	0.0108298	0.0107615	±	5.97752e-05	880.352	753.713	±	133.503	0.0126155	0.0125841	±	8.20201e-05	1.13426	1.07707	±	0.052993	0.039321	0.0373311	±	0.00175339	0.170073	0.163541	±	0.00568396
			0.0416571				0.0107359				766.52				0.0126458				1.06731				0.0360127				0.160822
			0.0359008				0.0107187				614.268				0.012491				1.02963				0.0366596				0.159727
	GH3.5	mock	<LOD	<LOD			<LOD	<LOD			<LOD	<LOD			<LOD	<LOD			<LOD	<LOD			<LOD	<LOD			<LOD	<LOD
			<LOD				<LOD				<LOD				<LOD				<LOD				<LOD				<LOD
			<LOD				<LOD				<LOD				<LOD				<LOD				<LOD				<LOD
		0.1 mM cis-(±)-OPDA	0.835883	0.84269	±	0.0238325	0.080014	0.0808119	±	0.00266908	31.1019	31.7233	±	0.56754	0.061304	0.0578292	±	0.00320487	0.378495	0.404578	±	0.0240933	0.0960483	0.0974364	±	0.00384518	0.181729	0.18224	±	0.00224839
			0.823001				0.0786328				31.8537				0.0549893				0.426				0.101783				0.184699
			0.869185				0.0837889				32.2143				0.0571942				0.409241				0.094478				0.180291
	GH3.6	mock	<LOD	<LOD			<LOD	<LOD			<LOD	<LOD			<LOD	<LOD			<LOD	<LOD			<LOD	<LOD			<LOD	<LOD
			<LOD				<LOD				<LOD				<LOD				<LOD				<LOD				<LOD
			<LOD				<LOD				<LOD				<LOD				<LOD				<LOD				<LOD
		0.1 mM cis-(±)-OPDA	0.290875	0.279338	±	0.0119308	0.0209902	0.0227322	±	0.00175174	6.7498	7.08413	±	0.296151	0.0352331	0.0371369	±	0.00229103	0.311431	0.355811	±	0.0457585	0.043176	0.0415103	±	0.00166851	0.108936	0.116376	±	0.00687371
			0.267049				0.0244935				7.18904				0.0364979				0.402833				0.0415158				0.122489
			0.28009				0.0227129				7.31354				0.0396795				0.353169				0.039839				0.117704
	GH3.7	mock	<LOD	<LOD			<LOD	<LOD			<LOD	<LOD			<LOD	<LOD			<LOD	<LOD			<LOD	<LOD			<LOD	<LOD
			<LOD				<LOD				<LOD				<LOD				<LOD				<LOD				<LOD
			<LOD				<LOD				<LOD				<LOD				<LOD				<LOD				<LOD
		0.1 mM cis-(±)-OPDA	0.00775934	0.00969901	±	0.00168088	0.208103	0.211029	±	0.0168653	0.490741	0.546359	±	0.0584577	0.093477	0.100779	±	0.00699637	1.07321	1.17039	±	0.0902543	0.0676286	0.070628	±	0.00301586	0.00887522	0.0101628	±	0.00168999
			0.0106085				0.229165				0.607293				0.101435				1.18638				0.07366				0.00953663
			0.0107291				0.195818				0.541042				0.107423				1.25158				0.0705953				0.0120765
	GH3.8	mock	<LOD	<LOD			<LOD	<LOD			<LOD	<LOD			<LOD	<LOD			<LOD	<LOD			<LOD	<LOD			<LOD	<LOD
			<LOD				<LOD				<LOD				<LOD				<LOD				<LOD				<LOD
			<LOD				<LOD				<LOD				<LOD				<LOD				<LOD				<LOD
		0.1 mM cis-(±)-OPDA	<LOD	<LOD			<LOD	<LOD			0.0124347	0.0136115	±	0.00359163	<LOD	<LOD			<LOD	<LOD			<LOD	<LOD			<LOD	<LOD
			<LOD				<LOD				0.0107559				<LOD				<LOD				<LOD				<LOD
			<LOD				<LOD				0.0176439				<LOD				<LOD				<LOD				<LOD
	GH3.9	mock	<LOD	<LOD			<LOD	<LOD			<LOD	<LOD			<LOD	<LOD			<LOD	<LOD			<LOD	<LOD			<LOD	<LOD
			<LOD				<LOD				<LOD				<LOD				<LOD				<LOD				<LOD
			<LOD				<LOD				<LOD				<LOD				<LOD				<LOD				<LOD
		0.1 mM cis-(±)-OPDA	<LOD	<LOD			0.000305103	0.000259581	±	6.43785e-05	<LOD	<LOD			<LOD	<LOD			0.183799	0.161768	±	0.0193518	0.0026905	0.00306714	±	0.00048764	0.00538171	0.00468483	±	0.00070025
			<LOD				0.000214058				<LOD				<LOD				0.153986				0.00361795				0.00469152
			<LOD				<LOD				<LOD				<LOD				0.147518				0.00289296				0.00398126
	GH3.10	mock	<LOD	<LOD			<LOD	<LOD			<LOD	<LOD			<LOD	<LOD			<LOD	<LOD			<LOD	<LOD			<LOD	<LOD
			<LOD				<LOD				<LOD				<LOD				<LOD				<LOD				<LOD
			<LOD				<LOD				<LOD				<LOD				<LOD				<LOD				<LOD
		0.1 mM cis-(±)-OPDA	<LOD	<LOD			<LOD	<LOD			<LOD	<LOD			<LOD	<LOD			<LOD	<LOD			0.0228391	0.0208859	±	0.00176414	<LOD	<LOD
			<LOD				<LOD				<LOD				<LOD				<LOD				0.0204102				<LOD
			<LOD				<LOD				<LOD				<LOD				<LOD				0.0194084				<LOD
	GH3.11	mock	<LOD	<LOD			<LOD	<LOD			<LOD	<LOD			<LOD	<LOD			<LOD	<LOD			<LOD	<LOD			<LOD	<LOD
			<LOD				<LOD				<LOD				<LOD				<LOD				<LOD				<LOD
			<LOD				<LOD				<LOD				<LOD				<LOD				<LOD				<LOD
		0.1 mM cis-(±)-OPDA	<LOD	<LOD			<LOD	<LOD			<LOD	<LOD			<LOD	<LOD			<LOD	<LOD			0.276905	0.26414	±	0.0123626	<LOD	<LOD
			<LOD				<LOD				<LOD				<LOD				<LOD				0.252224				<LOD
			<LOD				<LOD				<LOD				<LOD				<LOD				0.263291				<LOD
	GH3.12	mock	<LOD	<LOD			<LOD	<LOD			<LOD	<LOD			<LOD	<LOD			<LOD	<LOD			<LOD	<LOD			<LOD	<LOD
			<LOD				<LOD				<LOD				<LOD				<LOD				<LOD				<LOD
			<LOD				<LOD				<LOD				<LOD				<LOD				<LOD				<LOD
		0.1 mM cis-(±)-OPDA	2.3916	2.41213	±	0.136103	0.00021509	0.000253215	±	3.41954e-05	0.00601976	0.00699399	±	0.00114868	0.104715	0.103813	±	0.00580685	0.331424	0.316414	±	0.017675	0.468215	0.475885	±	0.02307	0.00534293	0.00297571	±	0.00209414
			2.55733				0.000281176				0.0082606				0.109115				0.296933				0.501813				0.0013648
			2.28746				0.000263379				0.0067016				0.0976074				0.320885				0.457627				0.00221939
	GH3.13	mock	<LOD	<LOD			<LOD	<LOD			<LOD	<LOD			<LOD	<LOD			<LOD	<LOD			<LOD	<LOD			<LOD	<LOD
			<LOD				<LOD				<LOD				<LOD				<LOD				<LOD				<LOD
			<LOD				<LOD				<LOD				<LOD				<LOD				<LOD				<LOD
		0.1 mM cis-(±)-OPDA	0.000158373	0.000127062	±	2.80924e-05	<LOD	<LOD			<LOD	<LOD			0.0115106	0.0120943	±	0.000542077	0.144697	0.137371	±	0.00635531	0.0812136	0.086376	±	0.00499906	0.0750549	0.0794602	±	0.00523289
			0.000104066				<LOD				<LOD				0.0121904				0.134072				0.0911939				0.0852445
			0.000118747				<LOD				<LOD				0.0125819				0.133342				0.0867204				0.0780812
	GH3.14	mock	<LOD	<LOD			<LOD	<LOD			<LOD	<LOD			<LOD	<LOD			<LOD	<LOD			<LOD	<LOD			<LOD	<LOD
			<LOD				<LOD				<LOD				<LOD				<LOD				<LOD				<LOD
			<LOD				<LOD				<LOD				<LOD				<LOD				<LOD				<LOD
		0.1 mM cis-(±)-OPDA	0.111946	0.106678	±	0.00646055	5.24772	4.73093	±	0.52404	0.00142917	0.00136798	±	6.70992e-05	0.666563	0.62003	±	0.0610493	5.98025	5.8129	±	0.176828	4.14098	3.97976	±	0.211626	0.426021	0.422358	±	0.0120444
			0.108617				4.74514				0.00137854				0.642622				5.83054				4.05818				0.432145
			0.0994696				4.19993				0.00129622				0.550905				5.62791				3.74011				0.408907
	GH3.15	mock	<LOD	<LOD			<LOD	<LOD			<LOD	<LOD			<LOD	<LOD			<LOD	<LOD			<LOD	<LOD			<LOD	<LOD
			<LOD				<LOD				<LOD				<LOD				<LOD				<LOD				<LOD
			<LOD				<LOD				<LOD				<LOD				<LOD				<LOD				<LOD
		0.1 mM cis-(±)-OPDA	0.166745	0.156805	±	0.0107845	3.9249	3.89964	±	0.198594	<LOD	<LOD			0.579527	0.607657	±	0.0243633	3.59956	4.14142	±	0.470035	2.38689	2.75071	±	0.316762	0.457342	0.54039	±	0.0741163
			0.158332				4.0844				<LOD				0.621983				4.43927				2.89996				0.599817
			0.145339				3.68962				<LOD				0.621463				4.38543				2.96527				0.564011
	GH3.16	mock	<LOD	<LOD			<LOD	<LOD			<LOD	<LOD			<LOD	<LOD			<LOD	<LOD			<LOD	<LOD			<LOD	<LOD
			<LOD				<LOD				<LOD				<LOD				<LOD				<LOD				<LOD
			<LOD				<LOD				<LOD				<LOD				<LOD				<LOD				<LOD
		0.1 mM cis-(±)-OPDA	<LOD	<LOD			<LOD	<LOD			<LOD	<LOD			<LOD	<LOD			<LOD	<LOD			<LOD	<LOD			<LOD	<LOD
			<LOD				<LOD				<LOD				<LOD				<LOD				<LOD				<LOD
			<LOD				<LOD				<LOD				<LOD				<LOD				<LOD				<LOD
	GH3.17	mock	<LOD	<LOD			<LOD	<LOD			<LOD	<LOD			<LOD	<LOD			<LOD	<LOD			<LOD	<LOD			<LOD	<LOD
			<LOD				<LOD				<LOD				<LOD				<LOD				<LOD				<LOD
			<LOD				<LOD				<LOD				<LOD				<LOD				<LOD				<LOD
		0.1 mM cis-(±)-OPDA	26.4749	24.4053	±	1.86373	0.000428785	0.000333498	±	8.28431e-05	0.00205212	0.00174265	±	0.000285355	0.00527115	0.00514898	±	0.000383109	0.621641	0.591816	±	0.0474729	0.0209968	0.018716	±	0.00201029	0.0144927	0.0117101	±	0.00352797
			23.8812				0.000278556				0.00168587				0.0054561				0.616733				0.0179494				0.0128956
			22.8597				0.000293152				0.00148995				0.00471969				0.537072				0.0172018				0.00774211
	GH3.19	mock	<LOD	<LOD			<LOD	<LOD			<LOD	<LOD			<LOD	<LOD			<LOD	<LOD			<LOD	<LOD			<LOD	<LOD
			<LOD				<LOD				<LOD				<LOD				<LOD				<LOD				<LOD
			<LOD				<LOD				<LOD				<LOD				<LOD				<LOD				<LOD
		0.1 mM cis-(±)-OPDA	<LOD	<LOD			<LOD	<LOD			<LOD	<LOD			<LOD	<LOD			<LOD	<LOD			<LOD	<LOD			<LOD	<LOD
			<LOD				<LOD				<LOD				<LOD				<LOD				<LOD				<LOD
			<LOD				<LOD				<LOD				<LOD				<LOD				<LOD				<LOD
Negative control	GFP	mock	<LOD	<LOD			<LOD	<LOD			<LOD	<LOD			<LOD	<LOD			<LOD	<LOD			<LOD	<LOD			<LOD	<LOD
			<LOD				<LOD				<LOD				<LOD				<LOD				<LOD				<LOD
			<LOD				<LOD				<LOD				<LOD				<LOD				<LOD				<LOD
		0.1 mM cis-(±)-OPDA	<LOD	<LOD			<LOD	<LOD			<LOD	<LOD			<LOD	<LOD			<LOD	<LOD			<LOD	<LOD			<LOD	<LOD
			<LOD				<LOD				<LOD				<LOD				<LOD				<LOD				<LOD
			<LOD				<LOD				<LOD				<LOD				<LOD				<LOD				<LOD
<LOD, below the limit of detection.

## Sheet: GH3s + (±)-JA
			JA-aa level (pmol/ml, mean ± SD, n= 3)
Species	GH3	Sample	Σ(+)-JA-Gly/(-)-JA-Gly				Σ(+)-JA-Glu/(-)-JA-Glu				Σ(+)-JA-Asp/(-)-JA-Asp				(+)-JA-Ala				(-)-JA-Ala				(+)-JA-Val				(-)-JA-Val				(+)-JA-Met				(-)-JA-Met				Σ(+)-JA-Trp/(-)-JA-Trp				(+)-JA-Ile				(-)-JA-Ile
Arabidopsis	GH3.1	mock	<LOD	<LOD			<LOD	<LOD			<LOD	<LOD			<LOD	<LOD			<LOD	<LOD			<LOD	<LOD			<LOD	<LOD			<LOD	<LOD			<LOD	<LOD			<LOD	<LOD			<LOD	<LOD			<LOD	<LOD
			<LOD				<LOD				<LOD				<LOD				<LOD				<LOD				<LOD				<LOD				<LOD				<LOD				<LOD				<LOD
			<LOD				<LOD				<LOD				<LOD				<LOD				<LOD				<LOD				<LOD				<LOD				<LOD				<LOD				<LOD
		0.1 mM (±)-JA	<LOD	<LOD			<LOD	<LOD			<LOD	<LOD			<LOD	<LOD			<LOD	<LOD			<LOD	<LOD			<LOD	<LOD			<LOD	<LOD			<LOD	<LOD			<LOD	<LOD			<LOD	<LOD			<LOD	<LOD
			<LOD				<LOD				<LOD				<LOD				<LOD				<LOD				<LOD				<LOD				<LOD				<LOD				<LOD				<LOD
			<LOD				<LOD				<LOD				<LOD				<LOD				<LOD				<LOD				<LOD				<LOD				<LOD				<LOD				<LOD
	GH3.2	mock	<LOD	<LOD			<LOD	<LOD			<LOD	<LOD			<LOD	<LOD			<LOD	<LOD			<LOD	<LOD			<LOD	<LOD			<LOD	<LOD			<LOD	<LOD			<LOD	<LOD			<LOD	<LOD			<LOD	<LOD
			<LOD				<LOD				<LOD				<LOD				<LOD				<LOD				<LOD				<LOD				<LOD				<LOD				<LOD				<LOD
			<LOD				<LOD				<LOD				<LOD				<LOD				<LOD				<LOD				<LOD				<LOD				<LOD				<LOD				<LOD
		0.1 mM (±)-JA	<LOD	<LOD			<LOD	<LOD			0.0523238	0.0557164	±	0.00296598	<LOD	<LOD			<LOD	<LOD			<LOD	<LOD			<LOD	<LOD			0.0173343	0.0177017	±	0.000564724	<LOD	<LOD			<LOD	<LOD			<LOD	<LOD			<LOD	<LOD
			<LOD				<LOD				0.0570067				<LOD				<LOD				<LOD				<LOD				0.0174188				<LOD				<LOD				<LOD				<LOD
			<LOD				<LOD				0.0578187				<LOD				<LOD				<LOD				<LOD				0.0183519				<LOD				<LOD				<LOD				<LOD
	GH3.3	mock	<LOD	<LOD			<LOD	<LOD			<LOD	<LOD			<LOD	<LOD			<LOD	<LOD			<LOD	<LOD			<LOD	<LOD			<LOD	<LOD			<LOD	<LOD			<LOD	<LOD			<LOD	<LOD			<LOD	<LOD
			<LOD				<LOD				<LOD				<LOD				<LOD				<LOD				<LOD				<LOD				<LOD				<LOD				<LOD				<LOD
			<LOD				<LOD				<LOD				<LOD				<LOD				<LOD				<LOD				<LOD				<LOD				<LOD				<LOD				<LOD
		0.1 mM (±)-JA	<LOD	<LOD			<LOD	<LOD			0.0175055	0.016696	±	0.00086526	<LOD	<LOD			<LOD	<LOD			<LOD	<LOD			<LOD	<LOD			<LOD	<LOD			<LOD	<LOD			<LOD	<LOD			<LOD	<LOD			<LOD	<LOD
			<LOD				<LOD				0.0167984				<LOD				<LOD				<LOD				<LOD				<LOD				<LOD				<LOD				<LOD				<LOD
			<LOD				<LOD				0.0157841				<LOD				<LOD				<LOD				<LOD				<LOD				<LOD				<LOD				<LOD				<LOD
	GH3.4	mock	<LOD	<LOD			<LOD	<LOD			<LOD	<LOD			<LOD	<LOD			<LOD	<LOD			<LOD	<LOD			<LOD	<LOD			<LOD	<LOD			<LOD	<LOD			<LOD	<LOD			<LOD	<LOD			<LOD	<LOD
			<LOD				<LOD				<LOD				<LOD				<LOD				<LOD				<LOD				<LOD				<LOD				<LOD				<LOD				<LOD
			<LOD				<LOD				<LOD				<LOD				<LOD				<LOD				<LOD				<LOD				<LOD				<LOD				<LOD				<LOD
		0.1 mM (±)-JA	<LOD	<LOD			<LOD	<LOD			<LOD	<LOD			<LOD	<LOD			<LOD	<LOD			<LOD	<LOD			<LOD	<LOD			<LOD	<LOD			<LOD	<LOD			<LOD	<LOD			<LOD	<LOD			<LOD	<LOD
			<LOD				<LOD				<LOD				<LOD				<LOD				<LOD				<LOD				<LOD				<LOD				<LOD				<LOD				<LOD
			<LOD				<LOD				<LOD				<LOD				<LOD				<LOD				<LOD				<LOD				<LOD				<LOD				<LOD				<LOD
	GH3.5	mock	<LOD	<LOD			<LOD	<LOD			<LOD	<LOD			<LOD	<LOD			<LOD	<LOD			<LOD	<LOD			<LOD	<LOD			<LOD	<LOD			<LOD	<LOD			<LOD	<LOD			<LOD	<LOD			<LOD	<LOD
			<LOD				<LOD				<LOD				<LOD				<LOD				<LOD				<LOD				<LOD				<LOD				<LOD				<LOD				<LOD
			<LOD				<LOD				<LOD				<LOD				<LOD				<LOD				<LOD				<LOD				<LOD				<LOD				<LOD				<LOD
		0.1 mM (±)-JA	<LOD	<LOD			<LOD	<LOD			<LOD	<LOD			<LOD	<LOD			<LOD	<LOD			<LOD	<LOD			<LOD	<LOD			<LOD	<LOD			<LOD	<LOD			<LOD	<LOD			<LOD	<LOD			<LOD	<LOD
			<LOD				<LOD				<LOD				<LOD				<LOD				<LOD				<LOD				<LOD				<LOD				<LOD				<LOD				<LOD
			<LOD				<LOD				<LOD				<LOD				<LOD				<LOD				<LOD				<LOD				<LOD				<LOD				<LOD				<LOD
	GH3.6	mock	<LOD	<LOD			<LOD	<LOD			<LOD	<LOD			<LOD	<LOD			<LOD	<LOD			<LOD	<LOD			<LOD	<LOD			<LOD	<LOD			<LOD	<LOD			<LOD	<LOD			<LOD	<LOD			<LOD	<LOD
			<LOD				<LOD				<LOD				<LOD				<LOD				<LOD				<LOD				<LOD				<LOD				<LOD				<LOD				<LOD
			<LOD				<LOD				<LOD				<LOD				<LOD				<LOD				<LOD				<LOD				<LOD				<LOD				<LOD				<LOD
		0.1 mM (±)-JA	<LOD	<LOD			<LOD	<LOD			<LOD	<LOD			<LOD	<LOD			<LOD	<LOD			<LOD	<LOD			<LOD	<LOD			<LOD	<LOD			<LOD	<LOD			<LOD	<LOD			<LOD	<LOD			<LOD	<LOD
			<LOD				<LOD				<LOD				<LOD				<LOD				<LOD				<LOD				<LOD				<LOD				<LOD				<LOD				<LOD
			<LOD				<LOD				<LOD				<LOD				<LOD				<LOD				<LOD				<LOD				<LOD				<LOD				<LOD				<LOD
	GH3.7	mock	<LOD	<LOD			<LOD	<LOD			<LOD	<LOD			<LOD	<LOD			<LOD	<LOD			<LOD	<LOD			<LOD	<LOD			<LOD	<LOD			<LOD	<LOD			<LOD	<LOD			<LOD	<LOD			<LOD	<LOD
			<LOD				<LOD				<LOD				<LOD				<LOD				<LOD				<LOD				<LOD				<LOD				<LOD				<LOD				<LOD
			<LOD				<LOD				<LOD				<LOD				<LOD				<LOD				<LOD				<LOD				<LOD				<LOD				<LOD				<LOD
		0.1 mM (±)-JA	0.0298286	0.0271299	±	0.00272517	0.076907	0.0761312	±	0.00168443	<LOD	<LOD			0.743694	0.744628	±	0.0309738	<LOD	<LOD			0.0402318	0.0389997	±	0.00137029	<LOD	<LOD			0.0970206	0.0937162	±	0.00333166	<LOD	<LOD			0.598478	0.595347	±	0.0155235	0.0159432	0.0160321	±	0.000107255	<LOD	<LOD
			0.0271822				0.0772879				<LOD				0.776058				<LOD				0.037524				<LOD				0.0937702				<LOD				0.609067				0.0160019				<LOD
			0.024379				0.0741986				<LOD				0.714132				<LOD				0.0392434				<LOD				0.0903579				<LOD				0.578497				0.0161512				<LOD
	GH3.8	mock	<LOD	<LOD			<LOD	<LOD			<LOD	<LOD			<LOD	<LOD			<LOD	<LOD			<LOD	<LOD			<LOD	<LOD			<LOD	<LOD			<LOD	<LOD			<LOD	<LOD			<LOD	<LOD			<LOD	<LOD
			<LOD				<LOD				<LOD				<LOD				<LOD				<LOD				<LOD				<LOD				<LOD				<LOD				<LOD				<LOD
			<LOD				<LOD				<LOD				<LOD				<LOD				<LOD				<LOD				<LOD				<LOD				<LOD				<LOD				<LOD
		0.1 mM (±)-JA	<LOD	<LOD			<LOD	<LOD			<LOD	<LOD			<LOD	<LOD			<LOD	<LOD			<LOD	<LOD			<LOD	<LOD			<LOD	<LOD			<LOD	<LOD			<LOD	<LOD			<LOD	<LOD			<LOD	<LOD
			<LOD				<LOD				<LOD				<LOD				<LOD				<LOD				<LOD				<LOD				<LOD				<LOD				<LOD				<LOD
			<LOD				<LOD				<LOD				<LOD				<LOD				<LOD				<LOD				<LOD				<LOD				<LOD				<LOD				<LOD
	GH3.9	mock	<LOD	<LOD			<LOD	<LOD			<LOD	<LOD			<LOD	<LOD			<LOD	<LOD			<LOD	<LOD			<LOD	<LOD			<LOD	<LOD			<LOD	<LOD			<LOD	<LOD			<LOD	<LOD			<LOD	<LOD
			<LOD				<LOD				<LOD				<LOD				<LOD				<LOD				<LOD				<LOD				<LOD				<LOD				<LOD				<LOD
			<LOD				<LOD				<LOD				<LOD				<LOD				<LOD				<LOD				<LOD				<LOD				<LOD				<LOD				<LOD
		0.1 mM (±)-JA	<LOD	<LOD			<LOD	<LOD			<LOD	<LOD			<LOD	<LOD			<LOD	<LOD			<LOD	<LOD			<LOD	<LOD			<LOD	<LOD			<LOD	<LOD			<LOD	<LOD			<LOD	<LOD			<LOD	<LOD
			<LOD				<LOD				<LOD				<LOD				<LOD				<LOD				<LOD				<LOD				<LOD				<LOD				<LOD				<LOD
			<LOD				<LOD				<LOD				<LOD				<LOD				<LOD				<LOD				<LOD				<LOD				<LOD				<LOD				<LOD
	GH3.10	mock	<LOD	<LOD			<LOD	<LOD			<LOD	<LOD			<LOD	<LOD			<LOD	<LOD			<LOD	<LOD			<LOD	<LOD			<LOD	<LOD			<LOD	<LOD			<LOD	<LOD			<LOD	<LOD			<LOD	<LOD
			<LOD				<LOD				<LOD				<LOD				<LOD				<LOD				<LOD				<LOD				<LOD				<LOD				<LOD				<LOD
			<LOD				<LOD				<LOD				<LOD				<LOD				<LOD				<LOD				<LOD				<LOD				<LOD				<LOD				<LOD
		0.1 mM (±)-JA	<LOD	<LOD			<LOD	<LOD			<LOD	<LOD			<LOD	<LOD			<LOD	<LOD			0.0296178	0.0293125	±	0.000476364	0.0559472	0.0572391	±	0.00264565	0.080732	0.0802551	±	0.00154686	0.114708	0.111093	±	0.00406736	<LOD	<LOD			2.58655	2.62474	±	0.0848995	6.56197	6.4322	±
			<LOD				<LOD				<LOD				<LOD				<LOD				0.0295562				0.0602824				0.0815074				0.111881				<LOD				2.72203				6.46199
			<LOD				<LOD				<LOD				<LOD				<LOD				0.0287636				0.0554875				0.078526				0.106689				<LOD				2.56565				6.27262
	GH3.11	mock	<LOD	<LOD			<LOD	<LOD			<LOD	<LOD			<LOD	<LOD			<LOD	<LOD			<LOD	<LOD			<LOD	<LOD			<LOD	<LOD			<LOD	<LOD			<LOD	<LOD			<LOD	<LOD			<LOD	<LOD
			<LOD				<LOD				<LOD				<LOD				<LOD				<LOD				<LOD				<LOD				<LOD				<LOD				<LOD				<LOD
			<LOD				<LOD				<LOD				<LOD				<LOD				<LOD				<LOD				<LOD				<LOD				<LOD				<LOD				<LOD
		0.1 mM (±)-JA	<LOD	<LOD			<LOD	<LOD			<LOD	<LOD			0.0023941	0.00221855	±	0.000276182	0.00788679	0.007461	±	0.000369195	0.375045	0.371675	±	0.011996	0.750279	0.745934	±	0.0229503	2.49831	2.49593	±	0.161125	0.802939	0.831166	±	0.0268058	0.144989	0.145338	±	0.00172306	30.6023	29.7012	±	1.44015	40.6491	38.0652	±
			<LOD				<LOD				<LOD				0.00236135				0.00726639				0.358355				0.721122				2.33363				0.83428				0.143816				28.0403				34.5193
			<LOD				<LOD				<LOD				0.0019002				0.00722982				0.381626				0.766402				2.65586				0.856279				0.147209				30.4611				39.0271
	GH3.12	mock	<LOD	<LOD			<LOD	<LOD			<LOD	<LOD			<LOD	<LOD			<LOD	<LOD			<LOD	<LOD			<LOD	<LOD			<LOD	<LOD			<LOD	<LOD			<LOD	<LOD			<LOD	<LOD			<LOD	<LOD
			<LOD				<LOD				<LOD				<LOD				<LOD				<LOD				<LOD				<LOD				<LOD				<LOD				<LOD				<LOD
			<LOD				<LOD				<LOD				<LOD				<LOD				<LOD				<LOD				<LOD				<LOD				<LOD				<LOD				<LOD
		0.1 mM (±)-JA	<LOD	<LOD			0.15369	0.152711	±	0.0019179	<LOD	<LOD			<LOD	<LOD			<LOD	<LOD			0.00236717	0.00225013	±	0.000114937	0.00327806	0.00316522	±	0.000122684	0.00944569	0.00880998	±	0.00081771	0.00655807	0.00659279	±	0.000196726	<LOD	<LOD			0.0639763	0.068599	±	0.00498804	0.229506	0.238094	±
			<LOD				0.153942				<LOD				<LOD				<LOD				0.00213741				0.00318297				0.00788751				0.00641573				<LOD				0.0738858				0.256015
			<LOD				0.150501				<LOD				<LOD				<LOD				0.00224579				0.00303463				0.00909673				0.00680456				<LOD				0.0679349				0.22876
	GH3.13	mock	<LOD	<LOD			<LOD	<LOD			<LOD	<LOD			<LOD	<LOD			<LOD	<LOD			<LOD	<LOD			<LOD	<LOD			<LOD	<LOD			<LOD	<LOD			<LOD	<LOD			<LOD	<LOD			<LOD	<LOD
			<LOD				<LOD				<LOD				<LOD				<LOD				<LOD				<LOD				<LOD				<LOD				<LOD				<LOD				<LOD
			<LOD				<LOD				<LOD				<LOD				<LOD				<LOD				<LOD				<LOD				<LOD				<LOD				<LOD				<LOD
		0.1 mM (±)-JA	<LOD	<LOD			<LOD	<LOD			<LOD	<LOD			<LOD	<LOD			<LOD	<LOD			<LOD	<LOD			<LOD	<LOD			<LOD	<LOD			<LOD	<LOD			<LOD	<LOD			<LOD	<LOD			<LOD	<LOD
			<LOD				<LOD				<LOD				<LOD				<LOD				<LOD				<LOD				<LOD				<LOD				<LOD				<LOD				<LOD
			<LOD				<LOD				<LOD				<LOD				<LOD				<LOD				<LOD				<LOD				<LOD				<LOD				<LOD				<LOD
	GH3.14	mock	<LOD	<LOD			<LOD	<LOD			<LOD	<LOD			<LOD	<LOD			<LOD	<LOD			<LOD	<LOD			<LOD	<LOD			<LOD	<LOD			<LOD	<LOD			<LOD	<LOD			<LOD	<LOD			<LOD	<LOD
			<LOD				<LOD				<LOD				<LOD				<LOD				<LOD				<LOD				<LOD				<LOD				<LOD				<LOD				<LOD
			<LOD				<LOD				<LOD				<LOD				<LOD				<LOD				<LOD				<LOD				<LOD				<LOD				<LOD				<LOD
		0.1 mM (±)-JA	<LOD	<LOD			<LOD	<LOD			<LOD	<LOD			0.0636569	0.0578173	±	0.00705205	<LOD	<LOD			0.00310094	0.00274767	±	0.000386683	<LOD	<LOD			0.61295	0.589411	±	0.0404027	0.0716461	0.0691729	±	0.0035427	0.233217	0.223165	±	0.0101015	0.0396945	0.0357763	±	0.00616666	0.00591194	0.00584047	±
			<LOD				<LOD				<LOD				0.0499827				<LOD				0.00233455				<LOD				0.542759				0.0651144				0.213015				0.0286681				0.00385439
			<LOD				<LOD				<LOD				0.0598122				<LOD				0.00280751				<LOD				0.612525				0.0707582				0.223264				0.0389664				0.00775507
	GH3.15	mock	<LOD	<LOD			<LOD	<LOD			<LOD	<LOD			<LOD	<LOD			<LOD	<LOD			<LOD	<LOD			<LOD	<LOD			<LOD	<LOD			<LOD	<LOD			<LOD	<LOD			<LOD	<LOD			<LOD	<LOD
			<LOD				<LOD				<LOD				<LOD				<LOD				<LOD				<LOD				<LOD				<LOD				<LOD				<LOD				<LOD
			<LOD				<LOD				<LOD				<LOD				<LOD				<LOD				<LOD				<LOD				<LOD				<LOD				<LOD				<LOD
		0.1 mM (±)-JA	0.0298254	0.0268588	±	0.0032999	0.267725	0.26089	±	0.00884217	<LOD	<LOD			3.15231	3.1561	±	0.118877	0.106975	0.106616	±	0.00163932	0.213364	0.211479	±	0.00184678	0.00812188	0.00839827	±	0.000307583	34.3302	33.3004	±	1.15869	1.74704	1.72726	±	0.0799326	17.6763	17.8301	±	0.489457	1.9679	2.03703	±	0.0796146	0.0874529	0.0938326	±
			0.0233046				0.250904				<LOD				3.03916				0.104826				0.209673				0.00834331				32.0458				1.6393				17.436				2.0191				0.0988763
			0.0274465				0.264042				<LOD				3.27682				0.108045				0.211399				0.00872963				33.5254				1.79545				18.378				2.12408				0.0951685
	GH3.16	mock	<LOD	<LOD			<LOD	<LOD			<LOD	<LOD			<LOD	<LOD			<LOD	<LOD			<LOD	<LOD			<LOD	<LOD			<LOD	<LOD			<LOD	<LOD			<LOD	<LOD			<LOD	<LOD			<LOD	<LOD
			<LOD				<LOD				<LOD				<LOD				<LOD				<LOD				<LOD				<LOD				<LOD				<LOD				<LOD				<LOD
			<LOD				<LOD				<LOD				<LOD				<LOD				<LOD				<LOD				<LOD				<LOD				<LOD				<LOD				<LOD
		0.1 mM (±)-JA	<LOD	<LOD			<LOD	<LOD			<LOD	<LOD			<LOD	<LOD			<LOD	<LOD			<LOD	<LOD			<LOD	<LOD			<LOD	<LOD			<LOD	<LOD			<LOD	<LOD			<LOD	<LOD			<LOD	<LOD
			<LOD				<LOD				<LOD				<LOD				<LOD				<LOD				<LOD				<LOD				<LOD				<LOD				<LOD				<LOD
			<LOD				<LOD				<LOD				<LOD				<LOD				<LOD				<LOD				<LOD				<LOD				<LOD				<LOD				<LOD
	GH3.17	mock	<LOD	<LOD			<LOD	<LOD			<LOD	<LOD			<LOD	<LOD			<LOD	<LOD			<LOD	<LOD			<LOD	<LOD			<LOD	<LOD			<LOD	<LOD			<LOD	<LOD			<LOD	<LOD			<LOD	<LOD
			<LOD				<LOD				<LOD				<LOD				<LOD				<LOD				<LOD				<LOD				<LOD				<LOD				<LOD				<LOD
			<LOD				<LOD				<LOD				<LOD				<LOD				<LOD				<LOD				<LOD				<LOD				<LOD				<LOD				<LOD
		0.1 mM (±)-JA	<LOD	<LOD			0.0173413	0.0181828	±	0.000733915	<LOD	<LOD			<LOD	<LOD			<LOD	<LOD			<LOD	<LOD			<LOD	<LOD			<LOD	<LOD			<LOD	<LOD			<LOD	<LOD			<LOD	<LOD			<LOD	<LOD
			<LOD				0.0186905				<LOD				<LOD				<LOD				<LOD				<LOD				<LOD				<LOD				<LOD				<LOD				<LOD
			<LOD				0.0185165				<LOD				<LOD				<LOD				<LOD				<LOD				<LOD				<LOD				<LOD				<LOD				<LOD
	GH3.19	mock	<LOD	<LOD			<LOD	<LOD			<LOD	<LOD			<LOD	<LOD			<LOD	<LOD			<LOD	<LOD			<LOD	<LOD			<LOD	<LOD			<LOD	<LOD			<LOD	<LOD			<LOD	<LOD			<LOD	<LOD
			<LOD				<LOD				<LOD				<LOD				<LOD				<LOD				<LOD				<LOD				<LOD				<LOD				<LOD				<LOD
			<LOD				<LOD				<LOD				<LOD				<LOD				<LOD				<LOD				<LOD				<LOD				<LOD				<LOD				<LOD
		0.1 mM (±)-JA	<LOD	<LOD			<LOD	<LOD			<LOD	<LOD			<LOD	<LOD			<LOD	<LOD			<LOD	<LOD			<LOD	<LOD			<LOD	<LOD			<LOD	<LOD			<LOD	<LOD			<LOD	<LOD			<LOD	<LOD
			<LOD				<LOD				<LOD				<LOD				<LOD				<LOD				<LOD				<LOD				<LOD				<LOD				<LOD				<LOD
			<LOD				<LOD				<LOD				<LOD				<LOD				<LOD				<LOD				<LOD				<LOD				<LOD				<LOD				<LOD
Negative control	GFP	mock	<LOD	<LOD			<LOD	<LOD			<LOD	<LOD			<LOD	<LOD			<LOD	<LOD			<LOD	<LOD			<LOD	<LOD			<LOD	<LOD			<LOD	<LOD			<LOD	<LOD			<LOD	<LOD			<LOD	<LOD
			<LOD				<LOD				<LOD				<LOD				<LOD				<LOD				<LOD				<LOD				<LOD				<LOD				<LOD				<LOD
			<LOD				<LOD				<LOD				<LOD				<LOD				<LOD				<LOD				<LOD				<LOD				<LOD				<LOD				<LOD
		0.1 mM (±)-JA	<LOD	<LOD			<LOD	<LOD			<LOD	<LOD			<LOD	<LOD			<LOD	<LOD			<LOD	<LOD			<LOD	<LOD			<LOD	<LOD			<LOD	<LOD			<LOD	<LOD			<LOD	<LOD			<LOD	<LOD
			<LOD				<LOD				<LOD				<LOD				<LOD				<LOD				<LOD				<LOD				<LOD				<LOD				<LOD				<LOD
			<LOD				<LOD				<LOD				<LOD				<LOD				<LOD				<LOD				<LOD				<LOD				<LOD				<LOD				<LOD
<LOD, below the limit of detection.
[truncated: 9 more columns]

## Sheet: ILR1,IAR3,ILLs + (±)-OPDA-aa 
Species	ILR1/ILL	Sample	cis-(±)-OPDA level (pmol/ml, mean ± SD, n= 3)
Arabidopsis	ILL2	mock	<LOD	<LOD
			<LOD
			<LOD
		0.1 mM (±)-OPDA-Ala	46.9736	43.9699	±	8.8113
			50.8866
			34.0494
		0.1 mM (±)-OPDA-Asp	40.1468	41.9718	±	2.77915
			45.1702
			40.5983
		0.1 mM (±)-OPDA-Glu	33.9514	28.3473	±	4.95133
			26.5259
			24.5647
		0.1 mM (±)-OPDA-Ile	22.9222	17.0938	±	5.34916
			15.9505
			12.4088
		0.1 mM (±)-OPDA-Phe	48.4224	46.7796	±	2.27595
			44.1817
			47.7347
		0.1 mM (±)-OPDA-Val	27.8597	29.247	±	3.50892
			33.2375
			26.6439
	ILL6	mock	<LOD	<LOD
			<LOD
			<LOD
		0.1 mM (±)-OPDA-Ala	7.29523	7.33237	±	0.865087
			8.21542
			6.48644
		0.1 mM (±)-OPDA-Asp	27.8527	24.388	±	3.67292
			24.774
			20.5374
		0.1 mM (±)-OPDA-Glu	32.5234	26.7272	±	6.83961
			28.4749
			19.1833
		0.1 mM (±)-OPDA-Ile	0.211547	0.195321	±	0.0216389
			0.203663
			0.170753
		0.1 mM (±)-OPDA-Phe	7.07722	7.22423	±	0.132629
			7.26058
			7.33489
		0.1 mM (±)-OPDA-Val	0.153864	0.140705	±	0.0165978
			0.146193
			0.122058
	IRL1	mock	<LOD	<LOD
			<LOD
			<LOD
		0.1 mM (±)-OPDA-Ala	41.1766	43.7522	±	3.70423
			47.9974
			42.0827
		0.1 mM (±)-OPDA-Asp	28.3696	28.0932	±	1.74325
			26.2282
			29.6817
		0.1 mM (±)-OPDA-Glu	40.7666	38.4644	±	2.20066
			38.2448
			36.3817
		0.1 mM (±)-OPDA-Ile	13.3466	12.5022	±	3.88039
			15.8908
			8.26913
		0.1 mM (±)-OPDA-Phe	31.7174	27.7256	±	3.84685
			27.417
			24.0423
		0.1 mM (±)-OPDA-Val	22.606	20.7009	±	2.73425
			21.9287
			17.568
	IAR3	mock	<LOD	<LOD
			<LOD
			<LOD
		0.1 mM (±)-OPDA-Ala	33.5139	34.4901	±	5.05226
			29.9971
			39.9592
		0.1 mM (±)-OPDA-Asp	31.4495	30.722	±	1.80153
			32.0461
			28.6705
		0.1 mM (±)-OPDA-Glu	9.41322	8.98038	±	2.11126
			10.8417
			6.68624
		0.1 mM (±)-OPDA-Ile	0.358238	0.290826	±	0.0583886
			0.258052
			0.256186
		0.1 mM (±)-OPDA-Phe	10.7641	8.83943	±	1.75028
			8.411
			7.34314
		0.1 mM (±)-OPDA-Val	20.7384	19.435	±	1.5436
			19.8362
			17.7304
Negative control	GFP	mock	<LOD	<LOD
			<LOD
			<LOD
		0.1 mM (±)-OPDA-Ala	6.68273	5.56159	±	1.05337
			5.40953
			4.59251
		0.1 mM (±)-OPDA-Asp	20.9973	16.6867	±	5.52782
			18.6083
			10.4545
		0.1 mM (±)-OPDA-Glu	0.685752	0.57623	±	0.0980125
			0.546168
			0.496769
		0.1 mM (±)-OPDA-Ile	<LOD	<LOD
			<LOD
			<LOD
		0.1 mM (±)-OPDA-Phe	0.857228	0.94224	±	0.111339
			1.06827
			0.901221
		0.1 mM (±)-OPDA-Val	0.124782	0.0980022	±	0.0314507
			0.105855
			0.0633692
<LOD, below the limit of detection.

## Sheet: ILR1,IAR3,ILLs + IAA-Ala 
Species	ILR1/ILL	Sample	IAA level (pmol/ml, mean ± SD, n= 3)
Arabidopsis	ILL2	mock	0.0590375	0.0642579	±	0.00591906
			0.0706886
			0.0630477
		0.1 mM IAA-Ala	119.695	125.401	±	15.1301
			142.554
			113.953
	ILL6	mock	0.062302	0.0666186	±	0.00600396
			0.0640789
			0.0734751
		0.1 mM IAA-Ala	0.408182	0.433105	±	0.0289154
			0.426325
			0.464808
	IRL1	mock	0.11223	0.114616	±	0.00807327
			0.108004
			0.123613
		0.1 mM IAA-Ala	32.7097	30.9946	±	3.57458
			33.3884
			26.8857
	IAR3	mock	0.0527501	0.041434	±	0.0102079
			0.0386322
			0.0329196
		0.1 mM IAA-Ala	5.91099	4.94412	±	0.837935
			4.42888
			4.4925
Negative control	GFP	mock	0.115494	0.118224	±	0.00324868
			0.121817
			0.11736
		0.1 mM IAA-Ala	0.28732	0.270087	±	0.0421921
			0.300934
			0.222006
<LOD, below the limit of detection.
